# Supplementary material for: Effect of maternal separation and transportation stress on the bovine upper respiratory tract microbiome and the immune response to resident opportunistic pathogens
Source: Anim Microbiome. 2021 Sep 19;3:62. doi: 10.1186/s42523-021-00123-2 (PMC8451078; doi:10.1186/s42523-021-00123-2)
Supplement: Supplementary file 2 — Additional file 2. Bacterial species in URT and relationship between stress and microbial functions and stress and immune responses. [file 42523_2021_123_MOESM2_ESM.xlsx]

## Sheet: Sheet1
Name	Number of Reads	Number of Bases	Average Quality	Number of bases after QC
121D0	5169941	1033988200	37	237817286
121D14	8119388	1623877600	38	341014296
121D2	5718506	1143701200	38	217303228
121D28	7865159	1573031800	38	393257950
121D4	5653011	1130602200	38	248732484
121D8	6976915	1395383000	38	279076600
133D0	6474681	1294936200	38	297835326
133D14	6710274	1342054800	38	281831508
133D2	6410042	1282008400	38	307682016
133D28	5881074	1176214800	38	258767256
133D4	5258459	1051691800	38	273439868
133D8	6038199	1207639800	38	253604358
145D0	5915106	1183021200	38	236604240
145D14	6498192	1299638400	38	415884288
145D2	6519751	1303950200	38	260790040
145D28	5953121	1190624200	38	214312356
145D4	6648016	1329603200	38	305808736
145D8	6961716	1392343200	38	278468640
150D0	6314246	1262849200	38	290455316
150D14	5553669	1110733800	38	233254098
150D2	6556577	1311315400	38	275376234
150D28	6089948	1217989600	38	255777816
150D4	7458065	1491613000	38	402735510
150D8	4759566	951913200	38	190382640
156D0	6851517	1370303400	38	342575850
156D14	5918157	1183631400	38	3.31417e+08
156D2	6201818	1240363600	38	285283628
156D28	5410758	1082151600	38	432860640
156D4	7945184	1589036800	38	365478464
156D8	6466734	1293346800	38	271602828
162D0	6021114	1204222800	38	289013472
162D14	6535611	1307122200	38	379065438
162D2	4944684	988936800	37	178008624
162D28	6482633	1296526600	38	246340054
162D4	6098848	1219769600	38	304942400
162D8	6001590	1200318000	38	240063600
164D0	6336784	1267356800	38	506942720
164D14	6050342	1210068400	38	326718468
164D2	5892287	1178457400	38	3.29968e+08
164D28	6532326	1306465200	38	378874908
164D4	7956509	1591301800	38	509216576
164D8	7441948	1488389600	38	386981296
165D0	6681521	1336304200	38	253897798
165D14	6147123	1229424600	38	270473412
165D2	4919721	983944200	38	226307166
165D28	6268412	1253682400	38	250736480
165D4	6730924	1346184800	38	390393592
165D8	8033418	1606683600	38	433804572
169D0	7404513	1480902600	39	281371494
169D14	6124328	1224865600	38	257221776
169D2	6459313	1291862600	38	258372520
169D28	6739244	1347848800	39	336962200
169D4	5882696	1176539200	38	270604016
169D8	6128383	1225676600	38	257392086
16D0	5623137	1124627400	38	269910576
16D14	6482573	1296514600	38	350058942
16D2	8046843	1609368600	38	402342150
16D28	6601272	1320254400	38	264050880
16D4	6590687	1318137400	38	289990228
16D8	5942277	1188455400	38	202037418
174D0	5274173	1054834600	39	253160304
174D14	6148185	1229637000	38	258223770
174D2	5582919	1116583800	38	245648436
174D28	7000942	1400188400	38	336045216
174D4	5814376	1162875200	38	313976304
174D8	6800639	1360127800	38	3.80836e+08
175D0	6169537	1233907400	38	296137776
175D14	6979155	1395831000	38	293124510
175D2	5734930	1146986000	38	217927340
175D28	5356752	1071350400	38	224983584
175D4	7314337	1462867400	38	336459502
175D8	5493757	1098751400	38	230737794
176D0	6496371	1299274200	38	285840324
176D14	5999780	1199956000	38	251990760
176D2	6739747	1347949400	38	310028362
176D28	5208390	1041678000	38	218752380
176D4	5418152	1083630400	38	238398688
176D8	6016094	1203218800	38	240643760
180D0	6388086	1277617200	38	293851956
180D14	5489091	1097818200	38	230541822
180D2	6898766	1379753200	38	317343236
180D28	7156182	1431236400	38	300559644
180D4	6002668	1200533600	38	276122728
180D8	5632978	1126595600	38	236585076
188D0	7145651	1429130200	38	328699946
188D14	5915569	1183113800	38	248453898
188D2	4784178	956835600	38	220072188
188D28	5944382	1188876400	38	249664044
188D4	5433805	1086761000	38	315160690
188D8	7409027	1481805400	38	296361080
23D0	4869281	973856200	38	223986926
23D14	6703095	1340619000	38	361967130
23D2	8703911	1740782200	38	400379906
23D28	6487380	1297476000	38	272469960
23D4	7147796	1429559200	38	328798616
23D8	5230586	1046117200	38	219684612
24D14	6020016	1204003200	38	276920736
24D2	5767355	1153471000	38	3.22972e+08
24D28	7403820	1480764000	38	444229200
24D4	6045424	1209084800	38	253907808
24D8	6044985	1208997000	38	278069310
26D14	5677398	1135479600	38	238450716
26D2	7162677	1432535400	38	329483142
26D28	5723234	1144646800	38	240375828
26D4	5791518	1158303600	38	266409828
26D8	4990022	998004400	36	209580924
29D0	5971650	1194330000	38	274695900
29D14	6029836	1205967200	38	253253112
29D2	7842338	1568467600	38	360747548
29D28	6823634	1364726800	38	286592628
29D4	6381753	1276350600	38	293560638
29D8	6771063	1354212600	38	284384646
44D0	7096288	1419257600	38	326429248
44D14	6010618	1202123600	38	252445956
44D2	4909105	981821000	37	225818830
44D28	5910113	1182022600	38	248224746
44D4	7233402	1446680400	38	332736492
44D8	6337350	1267470000	38	266168700
45D0	5258075	1051615000	38	241871450
45D14	5733682	1146736400	38	240814644
45D2	5049368	1009873600	38	232270928
45D28	6236535	1247307000	38	261934470
45D4	6503861	1300772200	38	325193050
45D8	6885871	1377174200	38	289206582
49D0	6175350	1235070000	38	247014000
49D14	6485996	1297199200	38	272411832
49D2	5516407	1103281400	38	253754722
49D28	5478977	1095795400	38	230117034
49D4	5954043	1190808600	38	273885978
49D8	5429189	1085837800	38	228025938
64D0	46070995	9214199000	37	2948543680
64D14	5770605	1154121000	38	242365410
64D2	6236138	1247227600	38	286862348
64D28	5191804	1038360800	38	218055768
64D4	6529504	1305900800	38	300357184
64D8	6867361	1373472200	38	288429162
68D0	8516848	1703369600	38	391775008
68D14	7091814	1418362800	38	297856188
68D2	5024530	1004906000	38	231128380
68D28	5992483	1198496600	39	251684286
68D4	6595245	1319049000	38	303381270
68D8	6890469	1378093800	38	289399698
72D0	5630333	1126066600	38	258995318
72D14	6409143	1281828600	38	269184006
72D2	6650746	1330149200	38	305934316
72D28	6308841	1261768200	38	264971322
72D4	7085313	1417062600	38	325924398
72D8	7236744	1447348800	38	303943248
77D0	5660344	1132068800	38	260375824
77D14	5997725	1199545000	38	251904450
77D2	5375266	1075053200	38	247262236
77D28	5925414	1185082800	39	248867388
77D4	6686938	1337387600	38	307599148
77D8	6918738	1383747600	38	290586996
82D14	5240409	1048081800	38	241058814
82D2	6001798	1200359600	38	252075516
82D28	6313183	1262636600	38	290406418
82D4	7129162	1425832400	38	299424804
82D8	6449327	1289865400	39	322466350
88D0	6506793	1301358600	38	273285306
88D14	4216368	843273600	35	160221984
88D2	5500110	1100022000	38	231004620
88D28	5812674	1162534800	39	267383004
88D4	6576058	1315211600	38	276194436
88D8	6132490	1226498000	38	282094540
98D0	5641152	1128230400	38	236928384
98D14	7205535	1441107000	38	331454610
98D2	7280836	1456167200	38	305795112
98D28	5178344	1035668800	38	238203824
98D4	5210486	1042097200	38	281366244
98D8	6341173	1268234600	38	3.55106e+08
99D0	5488596	1097719200	38	208566648
99D14	7504688	1500937600	38	330206272
99D2	5710299	1142059800	38	274094352
99D28	7149541	1429908200	38	4.00374e+08
99D4	6689463	1337892600	38	280957446
99D8	6196536	1239307200	38	260254512
